# Supplementary material for: The metabolic effects of adding exenatide to basal insulin therapy when targeting remission in early type 2 diabetes in a randomized clinical trial
Source: Nat Commun. 2022 Oct 16;13:6109. doi: 10.1038/s41467-022-33867-9 (PMC9573864; doi:10.1038/s41467-022-33867-9)
Supplement: Supplementary file 3 — Source Data [file 41467_2022_33867_MOESM3_ESM.xlsx]

## Sheet: Figure 3
Figure 3 (work on PRISM)
Panel A: A1c
Visit	Glar/Lispro (n=35)		Glar/Exen (n=34)		Glar (n=33)
1	6.50571	0.123148	6.56765	0.124946	6.61212	0.126825
2
3	5.9375	0.0785327	5.82667	0.0811082	6.21936	0.0797893
4
5
6	6.58437	0.112599	6.61034	0.118279	6.72963	0.122582
Panel B: Fasting glucose
Visit	Glar/Lispro (n=35)		Glar/Exen (n=34)		Glar (n=33)
1	6.94286	0.242938	6.95	0.246484	7.08182	0.250191
2	6.40909	0.180329	6.02581	0.186055	6.17419	0.186055
3	6.24062	0.18976	5.73333	0.195984	5.88387	0.192797
4
5
6	7.53125	0.277872	7.11379	0.291892	7.77037	0.302509
Panel C: ISSI-2
Visit	Glar/Lispro (n=35)		Glar/Exen (n=34)		Glar (n=33)
1	202.481	19.5011	198.758	20.0834	205.842	20.0834
2	192.36	17.9954	248.564	18.2833	217.2	18.2833
3	228.735	18.7668	266.719	19.3823	245.844	19.0671
4
5
6	184.382	22.9211	183.073	24.5603	184.905	24.5603
Panel D: Matsuda index
Visit	Glar/Lispro (n=35)		Glar/Exen (n=34)		Glar (n=33)
1	3.67462	0.658972	2.73862	0.678647	2.59405	0.678647
2	2.89814	0.328553	2.76593	0.33381	3.06021	0.33381
3	3.27673	0.444033	2.90196	0.458595	3.70488	0.451138
4
5
6	2.50654	0.338077	2.5291	0.362255	2.24722	0.362255

## Sheet: Figure 4
Figure 4 (work on PRISM)
Panel A: BMI
Visit	Glar/Lispro (n=35)		Glar/Exen (n=34)		Glar (n=33)
1	31.8643	1.28058	31.6692	1.29928	32.3075	1.31882
2	32.1348	1.36431	31.358	1.38614	32.5402	1.38614
3	32.5541	1.30059	30.2721	1.34324	32.9233	1.3214
4
5
6	32.112	1.29494	29.8902	1.33885	33.2719	1.38755
Panel B: Waist
Visit	Glar/Lispro (n=35)		Glar/Exen (n=34)		Glar (n=33)
1	104.743	2.62129	106.985	2.65956	108.4	2.69955
2	105.123	2.71985	105.916	2.76337	107.227	2.76337
3	105.102	2.67428	103.96	2.71848	108.577	2.67428
4
5
6	104.905	2.61492	102.362	2.70359	109.506	2.80193

## Sheet: Figure 5
Figure 5
Panel A: A1c ≤6.0%
	Baseline	8 weeks	Washout
Glar (n=33)	24.2	38.7	18.5
Glar/Lispro (n=35)	42.9	65.6	25
Glar/Exenatide (n=34)	14.7	73.3	20.7
Panel B: Remission of diabetes after 3-months washout
	Glar	Glar/Lispro	Glar/Exenatide
	32.1	43.8	26.7

## Sheet: Suppl Figure 1
Supplemental Figure 1: Glucose response on the OGTT at (A) baseline, (B) 8-weeks, and (C) washout
Panel A: At baseline
		0 min	30 min	60 min	90 min	120 min
Glargine + Lispro (n=35)	MEAN	6.94286	11.82	15.3571	16.0457	15.1314
Glargine + Lispro (n=35)	SE	0.26171	0.408889	0.525633	0.707824	0.756371
Glargine + Exenatide (n=34)	MEAN	6.95	11.5147	15.0618	15.4273	14.4794
Glargine + Exenatide (n=34)	SE	0.202183	0.33623	0.3789	0.486004	0.581531
Glargine (n=33)	MEAN	7.08182	12.0606	14.4212	14.6242	13.5273
Glargine (n=33)	SE	0.270257	0.379142	0.48488	0.633683	0.809897
Panel B: At 8-weeks
		0 min	30 min	60 min	90 min	120 min
Glargine + Lispro (n=35)	MEAN	6.35143	10.9857	14.2429	14.9771	14.0914
Glargine + Lispro (n=35)	SE	0.264968	0.374865	0.496226	0.530008	0.617604
Glargine + Exenatide (n=34)	MEAN	5.8	10.7441	13.9265	13.4441	12.1029
Glargine + Exenatide (n=34)	SE	0.123236	0.260781	0.363051	0.425778	0.515179
Glargine (n=33)	MEAN	6.06364	10.6606	13.1576	13.2939	12.6091
Glargine (n=33)	SE	0.223641	0.356725	0.437105	0.55055	0.662687
Panel C: At washout
		0 min	30 min	60 min	90 min	120 min
Glargine + Lispro (n=35)	MEAN	7.53143	12.0343	15.14	15.4057	14.68
Glargine + Lispro (n=35)	SE	0.243703	0.345169	0.529661	0.665298	0.724827
Glargine + Exenatide (n=34)	MEAN	6.98235	11.6529	14.7912	15.1697	14.6353
Glargine + Exenatide (n=34)	SE	0.228592	0.364323	0.375957	0.46474	0.592795
Glargine (n=33)	MEAN	7.67273	12.197	15.097	15.5727	14.3333
Glargine (n=33)	SE	0.344774	0.464548	0.558262	0.734709	0.90899

## Sheet: Suppl Figure 2
Supplementary Figure 2: Insulin response on the OGTT at (A) baseline, (B) 8-weeks, and (C) washout
Panel A: At baseline
		0 min	30 min	60 min	90 min	120 min
Glargine + Lispro (n=35)	MEAN	127.022	381.97	601.504	689.967	724.858
Glargine + Lispro (n=35)	SE	14.161	40.3795	78.1235	84.1348	94.7854
Glargine + Exenatide (n=34)	MEAN	127.644	398.819	656.683	681.344	687.776
Glargine + Exenatide (n=34)	SE	17.7612	57.2835	103.894	86.9356	98.2686
Glargine (n=33)	MEAN	109.669	389.873	586.817	660.861	621.433
Glargine (n=33)	SE	8.95931	60.1178	103.47	123.368	128.857
Panel B: At 8-weeks
		0 min	30 min	60 min	90 min	120 min
Glargine + Lispro (n=35)	MEAN	151.398	456.043	607.162	781.13	846.841
Glargine + Lispro (n=35)	SE	43.2031	94.1769	96.9462	112.299	128.024
Glargine + Exenatide (n=34)	MEAN	128.872	397.22	717.847	815.949	842.871
Glargine + Exenatide (n=34)	SE	16.7736	49.3673	86.196	90.6658	104.628
Glargine (n=33)	MEAN	99.3994	295.583	458.438	516.872	601.834
Glargine (n=33)	SE	10.63	35.2789	60.0638	69.5137	87.0887
Panel C: At washout
		0 min	30 min	60 min	90 min	120 min
Glargine + Lispro (n=35)	MEAN	139.549	382.232	584.42	700.986	738.853
Glargine + Lispro (n=35)	SE	15.5856	55.6091	72.9058	90.9488	89.7065
Glargine + Exenatide (n=34)	MEAN	136.779	383.918	601.211	735.7	706.495
Glargine + Exenatide (n=34)	SE	16.3984	50.8249	78.6467	98.8095	87.5682
Glargine (n=33)	MEAN	131.519	371.002	550.578	678.49	609.048
Glargine (n=33)	SE	13.4386	50.4358	87.38	134.912	99.2602
